# Supplementary material for: One Health Genomic Analysis of Extended-Spectrum β-Lactamase‒Producing Salmonella enterica, Canada, 2012‒2016
Source: Emerg Infect Dis. 2022 Jul;28(7):1410–20. doi: 10.3201/eid2807.211528 (PMC9239887; doi:10.3201/eid2807.211528)
Supplement: Appendix — Additional information on One Health genomic analysis of extended spectrum β-lactamase‒Producing Salmonella enterica, Canada, 2012‒2016. [file 21-1528-Techapp-s1.xlsx]

## Sheet: Appendix Table 1
Article DOI: https://doi.org/10.3201/eid2897.211528
One Health Genomic Analysis of Extended-Spectrum β-Lactamase‒Producing Salmonella enterica, Canada, 2012‒2016
Appendix Table 1. Isolate-level data on ESBL Salmonella from human-source, Canada, 2012-2016
NML ID	Biosample ID	Serotype	ESBL gene (staramr)	Genotype (staramr)	Phenotype (staramr)	Year of Isolation	Specimen_Source	MIC_AMC	MIC_AMK	MIC_AMP	MIC_AZM	MIC_CEP	MIC_CHL	MIC_CIP	MIC_CRO	MIC_FOX	MIC_GEN	MIC_KAN	MIC_MEM	MIC_NAL	MIC_SSS	MIC_STR	MIC_SXT	MIC_TET	MIC_TIO	R_PATTERN	No of Resistance Classes
12-0252	SAMN19836071	Typhimurium var. 5-	blaCTX-M-55	aac(3)-IId, aac(6')-Iaa, aph(3'')-Ib, aph(6)-Id, blaCTX-M-55, blaTEM-1B, floR, qnrS1, sul2, tet(A)	gentamicin, streptomycin, kanamycin, ampicillin, ceftriaxone, chloramphenicol, ciprofloxacin I/R, sulfisoxazole, tetracycline	2012	Stool	16	.	>32	4		>32	0.5	>64	2	>16	<=8		8	>256	>64	<=0.12	>32	>8	(Ac)AmCfCxCh(Ci)GeSt(So)Te	5
12-0820	SAMN19836072	Heidelberg	blaSHV-2	aac(3)-VIa, ant(3'')-Ia, blaSHV-2, fosA7, sul1	gentamicin, streptomycin, ampicillin, ceftriaxone, fosfomycin, sulfisoxazole	2012	Urine	4	.	>32	4		4	<=0.015	8	4	>16	<=8		4	>256	>64	<=0.12	<=4	>8	AmCfCxGeSt(So)	3
12-0957	SAMN19836073	Chester	blaCTX-M-14	aac(3)-IId, blaCTX-M-14, floR, qnrS1, sul2, tet(A)	gentamicin, ampicillin, ceftriaxone, chloramphenicol, ciprofloxacin I/R, sulfisoxazole, tetracycline	2012	Stool	8	.	>32	4		>32	0.5	>64	2	>16	<=8		8	>256	<=32	0.25	>32	>8	AmCfCxCh(Ci)Ge(So)Te	5
12-1029	SAMN19836074	Concord	blaCTX-M-15	aac(3)-IId, aac(6')-Iaa, ant(3'')-Ia, blaCTX-M-15, dfrA23, sul1, sul2	gentamicin, streptomycin, ampicillin, ceftriaxone, trimethoprim, sulfisoxazole	2012	Stool	16	.	>32	8		8	0.03	>64	32	>16	16		4	>256	>64	>4	<=4	>8	(Ac)AmCeCfCxGeSt(So)Tm	3
12-3313	SAMN19836075	Heidelberg	blaSHV-2	blaSHV-2, blaTEM-1B, fosA7, tet(A)	ampicillin, ceftriaxone, fosfomycin, tetracycline	2012	Stool	8	.	>32	4		8	<=0.015	4	1	0.5	<=8		4	32	<=32	<=0.12	>32	8	AmCfCxTe	2
12-3825	SAMN19836076	Heidelberg	blaSHV-2	blaSHV-2, blaTEM-1B, fosA7, tet(A)	ampicillin, ceftriaxone, fosfomycin, tetracycline	2012	Stool	8	.	>32	4		4	<=0.015	4	1	0.5	<=8		2	32	<=32	<=0.12	>32	4	Am(Cf)CxTe	2
12-3974	SAMN19836077	Heidelberg	blaSHV-2	blaSHV-2, blaTEM-1B, fosA7, tet(A)	ampicillin, ceftriaxone, fosfomycin, tetracycline	2012	Stool	8	.	>32	4		8	<=0.015	8	1	0.5	<=8		4	32	<=32	<=0.12	>32	8	AmCfCxTe	2
12-3979	SAMN19836078	Heidelberg	blaSHV-2	blaSHV-2, blaTEM-1B, fosA7, tet(A)	ampicillin, ceftriaxone, fosfomycin, tetracycline	2012	Stool	8	.	>32	4		8	<=0.015	4	2	0.5	<=8		2	64	<=32	<=0.12	>32	8	AmCfCxTe	2
12-4142	SAMN19836079	Heidelberg	blaCTX-M-1	blaCTX-M-1, fosA7, sul2, tet(A)	ampicillin, ceftriaxone, fosfomycin, sulfisoxazole, tetracycline	2012	Stool	8	.	>32	4		4	<=0.015	64	2	0.5	<=8		4	>256	<=32	<=0.12	>32	>8	AmCfCx(So)Te	3
12-4217	SAMN19836080	Heidelberg	blaSHV-2	blaSHV-2, blaTEM-1B, fosA7, tet(A)	ampicillin, ceftriaxone, fosfomycin, tetracycline	2012	Stool	16	.	>32	4		8	<=0.015	8	2	0.5	<=8		4	32	<=32	<=0.12	>32	>8	(Ac)AmCfCxTe	2
12-4218	SAMN19836081	Heidelberg	blaSHV-2	blaSHV-2, blaTEM-1B, fosA7, tet(A)	ampicillin, ceftriaxone, fosfomycin, tetracycline	2012	Stool	8	.	>32	8		8	0.03	4	2	0.5	<=8		4	64	<=32	<=0.12	>32	8	AmCfCxTe	2
12-4888	SAMN19836082	Heidelberg	blaSHV-2	blaSHV-2, blaTEM-1B, fosA7, tet(A)	ampicillin, ceftriaxone, fosfomycin, tetracycline	2012	Unknown	8	.	>32	4		8	<=0.015	4	1	0.5	<=8		2	32	<=32	<=0.12	>32	8	AmCfCxTe	2
12-5336	SAMN19836083	Typhimurium var. 5-	blaCTX-M-9	aac(6')-Iaa, aadA2, blaCTX-M-9, catA1, dfrA16, qnrA1, sul1	streptomycin, ampicillin, ceftriaxone, chloramphenicol, trimethoprim, ciprofloxacin I/R, sulfisoxazole	2012	Stool	4	.	>32	4		>32	0.25	32	1	4	<=8		8	>256	64	>4	>32	>8	AmCfCxCh(Ci)St(So)TeTm	5
12-8028	SAMN19836084	Heidelberg	blaSHV-2	blaSHV-2, blaTEM-1B, fosA7, tet(A)	ampicillin, ceftriaxone, fosfomycin, tetracycline	2012	Stool	8	.	>32	4		8	<=0.015	4	1	0.5	<=8		2	32	<=32	<=0.12	>32	8	AmCfCxTe	2
13-0547	SAMN19836085	Minnesota	blaCTX-M-15	aac(3)-IIa, aac(6')-Ib-cr, aac(6')-Ib-cr, aadA1, aph(3'')-Ib, aph(6)-Id, blaCTX-M-15, blaOXA-1, blaTEM-1B, catB4, dfrA14, qnrB1, sul2, tet(A)	gentamicin, ciprofloxacin I/R, streptomycin, kanamycin, ampicillin, ceftriaxone, unknown[catB4_1_AF322577], trimethoprim, sulfisoxazole, tetracycline	2013	Stool	16	.	>32	4		>32	2	>64	4	>16	32		8	>256	>64	>4	>32	>8	(Ac)AmCfCxChCiGe(Ka)St(So)TeTm	6
13-1041	SAMN19836086	Heidelberg	blaCTX-M-1	blaCTX-M-1, blaCTX-M-1, fosA7, sul2, sul2, tet(A), tet(A)	ampicillin, ceftriaxone, fosfomycin, sulfisoxazole, tetracycline	2013	Stool	8	.	>32	4		8	<=0.015	>64	2	1	<=8		4	>256	<=32	<=0.12	>32	>8	AmCfCx(So)Te	3
13-1567	SAMN19836087	Poona	blaCTX-M-55	blaCTX-M-55	ampicillin, ceftriaxone	2013	Stool	4	.	>32	4		8	0.03	>64	2	0.5	<=8		2	32	<=32	<=0.12	<=4	>8	AmCfCx	1
13-1681	SAMN19836088	I 4,[5],12:i:-	blaCTX-M-55	aac(3)-IId, aac(6')-Iaa, aadA1, aadA2, aph(3')-Ia, aph(6)-Id, blaCTX-M-55, cmlA1, dfrA12, mcr-3.2, qnrS1, sul3, tet(A), tet(B)	gentamicin, streptomycin, kanamycin, ampicillin, ceftriaxone, chloramphenicol, trimethoprim, colistin, ciprofloxacin I/R, sulfisoxazole, tetracycline	2013	Stool	4	.	>32	4		>32	0.5	>64	4	>16	>64		8	>256	64	>4	>32	>8	AmCfCxCh(Ci)GeKaSt(So)TeTm	5
13-3055	SAMN19836089	Infantis	blaCTX-M-65	aac(3)-IVa, ant(3'')-Ia, aph(3')-Ia, aph(4)-Ia, blaCTX-M-65, dfrA14, floR, fosA3, gyrA (D87Y), sul1, tet(A)	gentamicin, streptomycin, kanamycin, hygromicin, ampicillin, ceftriaxone, trimethoprim, chloramphenicol, fosfomycin, ciprofloxacin I/R, nalidixic acid, sulfisoxazole, tetracycline	2013	Stool	4	.	>32	4		>32	0.25	>64	4	16	>64		>32	>256	<=32	>4	>32	>8	AmCfCxCh(Ci)GeKaNa(So)TeTm	6
13-4482	SAMN19836090	Infantis	blaCTX-M-65	aac(3)-IVa, ant(3'')-Ia, aph(3')-Ia, aph(4)-Ia, blaCTX-M-65, dfrA14, floR, gyrA (D87Y), sul1, tet(A)	gentamicin, streptomycin, kanamycin, hygromicin, ampicillin, ceftriaxone, trimethoprim, chloramphenicol, ciprofloxacin I/R, nalidixic acid, sulfisoxazole, tetracycline	2013	Stool	2	.	>32	8		>32	0.25	64	8	8	>64		>32	>256	64	>4	>32	>8	AmCfCxCh(Ci)(Ge)KaNaSt(So)TeTm	6
13-4726	SAMN19836091	Newport	blaSHV-5	aac(6')-Iaa, aadA1, blaSHV-5, dfrA1	streptomycin, ampicillin, ceftriaxone, trimethoprim	2013	Blood	8	.	>32	4		4	<=0.015	16	2	0.5	<=8		2	32	<=32	4	<=4	>8	AmCfCxTm	2
13-4743	SAMN19836092	I 4,[5],12:i:-	blaCTX-M-14	aac(3)-VIa, aac(6')-Iaa, aadA1, aph(3'')-Ib, aph(6)-Id, blaCTX-M-14, blaTEM-1B, floR, qnrS1, sul2, tet(B)	gentamicin, streptomycin, kanamycin, ampicillin, ceftriaxone, chloramphenicol, ciprofloxacin I/R, sulfisoxazole, tetracycline	2013	Stool	8	.	>32	4		>32	0.5	>64	2	>16	<=8		8	>256	>64	<=0.12	>32	>8	AmCfCxCh(Ci)GeSt(So)Te	5
13-5511	SAMN19836093	Infantis	blaCTX-M-65	aac(3)-IVa, ant(3'')-Ia, aph(3')-Ia, aph(4)-Ia, blaCTX-M-65, dfrA14, floR, fosA3, gyrA (D87Y), sul1, tet(A)	gentamicin, streptomycin, kanamycin, hygromicin, ampicillin, ceftriaxone, trimethoprim, chloramphenicol, fosfomycin, ciprofloxacin I/R, nalidixic acid, sulfisoxazole, tetracycline	2013	Stool	4	.	>32	8		>32	0.12	>64	4	8			>32	>256	32	>4	>32	>8	AmCfCxCh(Ci)(Ge)Na(So)TeTm	5
13-5914	SAMN19836094	Typhimurium	blaCTX-M-9	aac(6')-Iaa, aadA2, blaCTX-M-9, catA1, dfrA16, qnrA1, sul1	streptomycin, ampicillin, ceftriaxone, chloramphenicol, trimethoprim, ciprofloxacin I/R, sulfisoxazole	2013	Stool	8	.	>32	4		>32	0.5	32	2	4	16		16	>256	<=32	>4	>32	>8	AmCfCxCh(Ci)(So)TeTm	4
14-1249	SAMN19836095	Newport	blaCTX-M-15	aac(6')-Iaa, blaCTX-M-15	ampicillin, ceftriaxone	2014	Stool	4	.	>32	8		8	<=0.015	>64	2	0.5			2	32	8	<=0.12	<=4	>8	AmCfCx	1
14-2477	SAMN19836096	Infantis	blaCTX-M-65	aac(3)-IVa, ant(3'')-Ia, aph(3')-Ia, aph(4)-Ia, blaCTX-M-65, dfrA14, floR, gyrA (D87Y), sul1, tet(A)	gentamicin, streptomycin, kanamycin, hygromicin, ampicillin, ceftriaxone, trimethoprim, chloramphenicol, ciprofloxacin I/R, nalidixic acid, sulfisoxazole, tetracycline	2014	Stool	2	.	>32	4		>32	0.25	64	4	8			>32	>256	32	>4	>32	>8	AmCfCxCh(Ci)(Ge)Na(So)TeTm	6
14-5031	SAMN19836097	Typhimurium	blaCTX-M-9	aac(6')-Iaa, aadA2, blaCTX-M-9, catA1, dfrA16, qnrA1, sul1	streptomycin, ampicillin, ceftriaxone, chloramphenicol, trimethoprim, ciprofloxacin I/R, sulfisoxazole	2014	Stool	4	.	>32	4		>32	0.25	32	2	4			16	>256	32	>4	>32	>8	AmCfCxCh(Ci)(So)TeTm	5
14-6912	SAMN19836098	Enteritidis	blaCTX-M-3	blaCTX-M-3, gyrA (D87G)	ampicillin, ceftriaxone, ciprofloxacin I/R, nalidixic acid	2014	Stool	8	.	>32	4		8	0.25	64	2	0.5			>32	128	4	<=0.12	<=4	>8	AmCfCx(Ci)Na	2
14-7121	SAMN19836099	I 4,[5],12:i:-	blaCTX-M-55	aac(3)-IId, aac(6')-Iaa, aph(3'')-Ib, aph(6)-Id, blaCTX-M-55, blaTEM-1B, floR, qnrS1, sul2, tet(A)	gentamicin, streptomycin, kanamycin, ampicillin, ceftriaxone, chloramphenicol, ciprofloxacin I/R, sulfisoxazole, tetracycline	2014	Stool	8	.	>32	4		>32	0.5	>64	4	>16			16	>256	>64	0.5	>32	>8	AmCfCxCh(Ci)GeSt(So)Te	5
14-7715	SAMN19836100	Infantis	blaCTX-M-65	aac(3)-IVa, ant(3'')-Ia, aph(3')-Ia, aph(4)-Ia, blaCTX-M-65, dfrA14, floR, fosA3, gyrA (D87Y), sul1, tet(A)	gentamicin, streptomycin, kanamycin, hygromicin, ampicillin, ceftriaxone, trimethoprim, chloramphenicol, fosfomycin, ciprofloxacin I/R, nalidixic acid, sulfisoxazole, tetracycline	2014	Stool	4	.	>32	2		>32	0.12	64	4	8			>32	>256	32	>4	>32	>8	AmCfCxCh(Ci)(Ge)Na(So)TeTm	6
15-0393	SAMN19836101	Infantis	blaCTX-M-65	aac(3)-IVa, ant(3'')-Ia, aph(3')-Ia, aph(4)-Ia, blaCTX-M-65, dfrA14, floR, fosA3, gyrA (D87Y), sul1, tet(A)	gentamicin, streptomycin, kanamycin, hygromicin, ampicillin, ceftriaxone, trimethoprim, chloramphenicol, fosfomycin, ciprofloxacin I/R, nalidixic acid, sulfisoxazole, tetracycline	2015	Stool	4	.	>32	2		>32	0.12	64	4	8			>32	>256	32	>4	>32	>8	AmCfCxCh(Ci)(Ge)Na(So)TeTm	6
15-0395	SAMN19836102	Infantis	blaCTX-M-65	aac(3)-IVa, ant(3'')-Ia, aph(3')-Ia, aph(4)-Ia, blaCTX-M-65, dfrA14, floR, fosA3, gyrA (D87Y), sul1, tet(A)	gentamicin, streptomycin, kanamycin, hygromicin, ampicillin, ceftriaxone, trimethoprim, chloramphenicol, fosfomycin, ciprofloxacin I/R, nalidixic acid, sulfisoxazole, tetracycline	2015	Stool	2	.	>32	2		>32	0.12	>64	4	16			>32	>256	32	>4	>32	>8	AmCfCxCh(Ci)GeNa(So)TeTm	6
15-0854	SAMN19836103	Heidelberg	blaSHV-2	blaSHV-2, fosA7, tet(A)	ampicillin, ceftriaxone, fosfomycin, tetracycline	2015	Stool	4	.	>32	4		8	<=0.015	8	2	0.5			4	64	16	<=0.12	>32	8	AmCfCxTe	2
15-1346	SAMN19836104	Heidelberg	blaCTX-M-1	blaCTX-M-1, fosA7, sul2, sul2, tet(A), tet(A)	ampicillin, ceftriaxone, fosfomycin, sulfisoxazole, tetracycline	2015	Unknown	8	.	>32	8		8	0.03	>64	2	0.5			4	>256	16	<=0.12	>32	>8	AmCfCx(So)Te	3
15-3277	SAMN19836105	Infantis	blaCTX-M-65	aac(3)-IVa, ant(3'')-Ia, aph(4)-Ia, blaCTX-M-65, dfrA14, floR, gyrA (D87Y), sul1, tet(A)	gentamicin, streptomycin, hygromicin, ampicillin, ceftriaxone, trimethoprim, chloramphenicol, ciprofloxacin I/R, nalidixic acid, sulfisoxazole, tetracycline	2015	Stool	2	.	>32	2		>32	0.12	64	4	4			>32	>256	32	>4	>32	>8	AmCfCxCh(Ci)Na(So)TeTm	6
15-4041	SAMN19836106	Heidelberg	blaSHV-2	blaSHV-2, fosA7, tet(A)	ampicillin, ceftriaxone, fosfomycin, tetracycline	2015	Stool	4	.	>32	4		4	<=0.015	4	2	0.5			4	32	16	<=0.12	>32	4	Am(Cf)CxTe	2
15-4113	SAMN19836107	Infantis	blaCTX-M-65	aac(3)-IVa, ant(3'')-Ia, aph(3')-Ia, aph(4)-Ia, blaCTX-M-65, dfrA14, floR, fosA3, gyrA (D87Y), sul1, tet(A)	gentamicin, streptomycin, kanamycin, hygromicin, ampicillin, ceftriaxone, trimethoprim, chloramphenicol, fosfomycin, ciprofloxacin I/R, nalidixic acid, sulfisoxazole, tetracycline	2015	Stool	4	.	>32	2		>32	0.25	>64	8	8			>32	>256	32	>4	>32	>8	AmCfCxCh(Ci)(Ge)Na(So)TeTm	6
15-4683	SAMN19836108	Heidelberg	blaCTX-M-14	blaCTX-M-14, fosA7	ampicillin, ceftriaxone, fosfomycin	2015	Stool	8	.	>32	4		8	<=0.015	>64	2	1			4	64	16	<=0.12	<=4	>8	AmCfCx	1
15-7711	SAMN19836124	Agona	blaCTX-M-15	aac(3)-IIa, aac(6')-Ib-cr, aac(6')-Ib-cr, ant(3'')-Ia, aph(3'')-Ib, aph(3')-Ia, aph(6)-Id, blaCTX-M-15, blaOXA-1, blaTEM-1B, catB4, dfrA14, qnrB1, qnrB81, sul2	gentamicin, ciprofloxacin I/R, streptomycin, kanamycin, ampicillin, ceftriaxone, unknown[catB4_1_AF322577], trimethoprim, sulfisoxazole	2015	Stool	16	.	>32	4		>32	2	>64	4	>16		<0.06	32	>256	>64	> 4	32		(Ac)AmCxChCiGeNaSt(So)TeTm	6
15-7951	SAMN19836109	Heidelberg	blaSHV-2	blaSHV-2, fosA7, tet(A)	ampicillin, ceftriaxone, fosfomycin, tetracycline	2015	Stool	4	.	>32	8		8	<=0.015	4	2	0.5			4	32	16	<=0.12	>32	4	Am(Cf)CxTe	2
15-8465	SAMN19836110	Infantis	blaCTX-M-3	blaCTX-M-3	ampicillin, ceftriaxone	2015	Stool	8	.	>32	4		8	0.03	>64	8	<=0.25			4	128	8	<=0.12	<=4	>8	AmCfCx	1
16-2005	SAMN19836111	Infantis	blaCTX-M-65	aac(3)-IVa, aadA1, aph(4)-Ia, blaCTX-M-65, dfrA14, floR, gyrA (D87Y), lnu(G), sul1, tet(A)	gentamicin, streptomycin, hygromicin, ampicillin, ceftriaxone, trimethoprim, chloramphenicol, ciprofloxacin I/R, nalidixic acid, lincomycin, sulfisoxazole, tetracycline	2016	Stool	2	.	>32	2		>32	0.25	64	4	4		<=0.06	>32	>256	>64	>4	>32		AmCxCh(Ci)NaSt(So)TeTm	6
16-4591	SAMN19836112	Enteritidis	blaCTX-M-55	aph(3')-IIa, blaCTX-M-55, gyrA (D87G), rmtB	kanamycin, ampicillin, ceftriaxone, ciprofloxacin I/R, nalidixic acid, amikacin, gentamicin, streptomycin	2016	Blood	8	.	>32	4		4	0.12	>64	2	>16		<=0.06	>32	64	<=2	<=0.12	<=4		AmCx(Ci)GeNa	3
16-6014	SAMN19836113	Infantis	blaCTX-M-65	aac(3)-IVa, ant(3'')-Ia, aph(3')-Ia, aph(4)-Ia, blaCTX-M-65, dfrA14, floR, fosA3, gyrA (D87Y), sul1, tet(A)	gentamicin, streptomycin, kanamycin, hygromicin, ampicillin, ceftriaxone, trimethoprim, chloramphenicol, fosfomycin, ciprofloxacin I/R, nalidixic acid, sulfisoxazole, tetracycline	2016	Stool	4	.	>32	4		>32	0.12	>64	4	4		<=0.06	>32	>256	32	>4	>32		AmCxCh(Ci)Na(So)TeTm	6
16-6061	SAMN19836114	Typhimurium	blaCTX-M-1	aac(6')-Iaa, blaCTX-M-1, sul2, tet(A)	ampicillin, ceftriaxone, sulfisoxazole, tetracycline	2016	Stool	8	.	>32	4		8	<=0.015	64	4	0.5		<=0.06	4	>256	8	<=0.12	>32		AmCx(So)Te	3
16-6873	SAMN19836115	Infantis	blaCTX-M-65	aac(3)-IVa, ant(3'')-Ia, aph(4)-Ia, blaCTX-M-65, dfrA14, floR, gyrA (D87Y), sul1, tet(A)	gentamicin, streptomycin, hygromicin, ampicillin, ceftriaxone, trimethoprim, chloramphenicol, ciprofloxacin I/R, nalidixic acid, sulfisoxazole, tetracycline	2016	Stool	4	.	>32	4		>32	0.25	64	8	4		<=0.06	>32	>256	32	>4	>32		AmCxCh(Ci)Na(So)TeTm	6
16-6914	SAMN19836116	I 4,[5],12:i:-	blaCTX-M-55	aac(3)-IId, aac(6')-Iaa, aph(3'')-Ib, aph(6)-Id, blaCTX-M-55, blaTEM-1B, floR, qnrS1, sul2, tet(A), tet(B)	gentamicin, streptomycin, kanamycin, ampicillin, ceftriaxone, chloramphenicol, ciprofloxacin I/R, sulfisoxazole, tetracycline	2016	Stool	8	.	>32	4		>32	0.5	>64	2	>16		<=0.06	16	>256	>64	<=0.12	>32		AmCxCh(Ci)GeSt(So)Te	5
16-7082	SAMN19836117	I 4,[5],12:i:-	blaCTX-M-15	aac(6')-Iaa, blaCTX-M-15	ampicillin, ceftriaxone	2016	Stool	2	.	>32	4		4	0.03	64	2	0.5		<=0.06	4	64	8	<=0.12	<=4		AmCx	1
16-9134	SAMN19836118	Infantis	blaCTX-M-65	aac(3)-IVa, ant(3'')-Ia, aph(3')-Ia, aph(4)-Ia, blaCTX-M-65, dfrA14, floR, fosA3, gyrA (D87Y), sul1, tet(A)	gentamicin, streptomycin, kanamycin, hygromicin, ampicillin, ceftriaxone, trimethoprim, chloramphenicol, fosfomycin, ciprofloxacin I/R, nalidixic acid, sulfisoxazole, tetracycline	2016	Stool	2	.	>32	4		>32	0.25	64	4	8		<=0.06	>32	>256	32	>4	>32		AmCxCh(Ci)(Ge)Na(So)TeTm	6
16-9174	SAMN19836119	Typhimurium	blaCTX-M-65	aac(6')-Iaa, aadA2, ant(3'')-Ia, ARR-3, blaCTX-M-65, blaOXA-10, cmlA1, dfrA14, floR, gyrA (S83F), qnrS1, sul1, tet(A)	streptomycin, rifampicin, ampicillin, ceftriaxone, chloramphenicol, trimethoprim, ciprofloxacin I/R, nalidixic acid, sulfisoxazole, tetracycline	2016	Stool	16	.	>32	4		>32	4	>64	4	0.5		<=0.06	>32	>256	>64	>4	>32		(Ac)AmCxChCiNaSt(So)TeTm	6
16-9175	SAMN19836120	Typhimurium	blaCTX-M-65	aac(6')-Iaa, aadA2, ant(3'')-Ia, ARR-3, blaCARB-2, blaCTX-M-65, blaOXA-10, cmlA1, dfrA14, floR, gyrA (S83F), qnrS1, sul1, tet(A), tet(G)	streptomycin, rifampicin, ampicillin, ceftriaxone, chloramphenicol, trimethoprim, ciprofloxacin I/R, nalidixic acid, sulfisoxazole, tetracycline	2016	Stool	16	.	>32	4		>32	2	>64	2	0.5		<=0.06	>32	>256	>64	>4	>32		(Ac)AmCxChCiNaSt(So)TeTm	6
16-9215	SAMN19836121	Infantis	blaCTX-M-65	aac(3)-IVa, ant(3'')-Ia, aph(3')-Ia, aph(4)-Ia, blaCTX-M-65, dfrA14, floR, fosA3, gyrA (D87Y), sul1, tet(A)	gentamicin, streptomycin, kanamycin, hygromicin, ampicillin, ceftriaxone, trimethoprim, chloramphenicol, fosfomycin, ciprofloxacin I/R, nalidixic acid, sulfisoxazole, tetracycline	2016	Stool	2	.	>32	2		>32	0.25	>64	4	4		<=0.06	>32	>256	32	>4	>32		AmCxCh(Ci)Na(So)TeTm	6
16-9241	SAMN19836122	Typhimurium	blaCTX-M-65	aac(6')-Iaa, aadA2, ant(3'')-Ia, ARR-3, blaCARB-2, blaCTX-M-65, blaOXA-10, cmlA1, dfrA14, floR, gyrA (S83F), qnrS1, sul1, tet(A), tet(G)	streptomycin, rifampicin, ampicillin, ceftriaxone, chloramphenicol, trimethoprim, ciprofloxacin I/R, nalidixic acid, sulfisoxazole, tetracycline	2016	Urine	16	.	>32	8		>32	2	>64	2	0.5		<=0.06	>32	>256	>64	>4	>32		(Ac)AmCxChCiNaSt(So)TeTm	6
16-9242	SAMN19836123	Typhimurium	blaCTX-M-65	aac(6')-Iaa, aadA2, ant(3'')-Ia, ARR-3, blaCARB-2, blaCTX-M-65, blaOXA-10, cmlA1, dfrA14, floR, gyrA (S83F), qnrS1, sul1, tet(A), tet(G)	streptomycin, rifampicin, ampicillin, ceftriaxone, chloramphenicol, trimethoprim, ciprofloxacin I/R, nalidixic acid, sulfisoxazole, tetracycline	2016	Stool	16	.	>32	4		>32	2	>64	4	0.5		<=0.06	>32	>256	>64	>4	>32		(Ac)AmCxChCiNaSt(So)TeTm	6

## Sheet: Appendix Table 2
Appendix Table 2. Isolate-level data on ESBL Salmonella from agrifood-source, Canada, 2012-2016
NML ID	Biosample ID	Alternate ID	Serotype	ESBL allele (staramr)	Genotype (staramr)	Phenotype (staramr)	YEAR	SPECIES	STTYPE	SpecimenSubSource_1	MIC_AMC	MIC_AMK	MIC_AMP	MIC_AZM	MIC_CEP	MIC_CHL	MIC_CIP	MIC_CRO	MIC_FOX	MIC_GEN	MIC_KAN	MIC_MEM	MIC_NAL	MIC_SSS	MIC_STR	MIC_SXT	MIC_TET	MIC_TIO	R_PATTERN	No of resistance classes	PROJECT_1
N16-00704	SAMN19836125	SA20144962	Albany	blaCTX-M-1	blaCTX-M-1	ampicillin, ceftriaxone	2014	Turkey	FOOD	Meat	8		>32	4		8	<=0.015	>64	8	>16			2	<=16	16	<=0.12	<=4	>8	AmCfCxGe	2	Pilote Detail
N16-00892	SAMN19836126	SA01OFS12030801	California	blaSHV-2-like	aadA1, aph(3')-Ia, aph(6)-Id, blaSHV-2, dfrA1, strA, sul1, sul2, tet(B)	streptomycin, kanamycin, ampicillin, ceftriaxone, trimethoprim, sulfisoxazole, tetracycline	2012	Pig	ANIMAL	Feces	4		>32	4		8	<=0.015	4	2	0.5	>64		4	>256	>64	>4	>32	8	AmCfCxKaStSuTeTm	4	ASurv: AMR-520-On-Farm Swine
N16-00893	SAMN19836127	SA01OFS12031001	Ohio	blaSHV-2-like	aadA1, blaSHV-2, dfrA1, sul1	streptomycin, ampicillin, ceftriaxone, trimethoprim, sulfisoxazole	2012	Pig	ANIMAL	Feces	4		>32	4		8	<=0.015	8	4	0.5	<=8		2	>256	<=32	>4	<=4	8	AmCfCxSuTm	2	ASurv: AMR-520-On-Farm Swine
N16-00894	SAMN19836128	SA01OFS12031101	California	blaSHV-2-like	aadA1, aph(3')-Ia, aph(6)-Id, blaSHV-2, dfrA1, strA, sul1, sul2, tet(B)	streptomycin, kanamycin, ampicillin, ceftriaxone, trimethoprim, sulfisoxazole, tetracycline	2012	Pig	ANIMAL	Feces	4		>32	4		8	<=0.015	4	4	0.5	>64		2	>256	>64	>4	>32	8	AmCfCxKaStSuTeTm	4	ASurv: AMR-520-On-Farm Swine
N16-00895	SAMN19836129	SA01OFS13036101	Ohio	blaSHV-2-like	aadA1, aph(3')-Ia, aph(6)-Id, blaSHV-2, dfrA1, strA, sul1, sul2, tet(B)	streptomycin, kanamycin, ampicillin, ceftriaxone, trimethoprim, sulfisoxazole, tetracycline	2013	Pig	ANIMAL	Feces	4		>32	4		8	<=0.015	4	4	0.5	>64		2	>256	>64	>4	>32	>8	AmCfCxKaStSuTeTm	4	ASurv: AMR-520-On-Farm Swine
N16-00896	SAMN19836130	SA20141304	Albany	blaCTX-M-1	aac(3)-VIa, ant(3'')-Ia, blaCTX-M-1, sul1	gentamicin, streptomycin, ampicillin, ceftriaxone, sulfisoxazole	2013	Turkey	ANIMAL	Pooled Feces	8		>32	4		8	<=0.015	>64	4	>16	<=8		4	>256	>64	<=0.12	<=4	>8	AmCfCxGeStSu	3	Asurv:AMR-599-Turkey Farm Surv
N16-00897	SAMN19836131	SA20141305	Albany	blaCTX-M-1	aac(3)-VIa, ant(3'')-Ia, blaCTX-M-1, sul1	gentamicin, streptomycin, ampicillin, ceftriaxone, sulfisoxazole	2013	Turkey	ANIMAL	Pooled Feces	4		>32	2		4	<=0.015	>64	2	>16	<=8		1	>256	64	<=0.12	<=4	>8	AmCfCxGeStSu	3	Asurv:AMR-599-Turkey Farm Surv
N16-00898	SAMN19836132	SA20141306	Albany	blaCTX-M-1	blaCTX-M-1	ampicillin, ceftriaxone	2013	Turkey	ANIMAL	Pooled Feces	8		>32	4		8	<=0.015	>64	4	>16	<=8		2	<=16	<=32	<=0.12	<=4	>8	AmCfCxGe	2	Asurv:AMR-599-Turkey Farm Surv
N16-00899	SAMN19836133	SA20145070	Albany	blaCTX-M-1	aac(3)-IId, ant(3'')-Ia, blaCTX-M-1, blaTEM-1B, tet(A)	gentamicin, streptomycin, ampicillin, ceftriaxone, tetracycline	2014	Turkey	ANIMAL	Pooled Feces	8		>32	4		8	<=0.015	>64	4	>16			2	<=16	>64	<=0.12	>32	>8	AmCfCxGeStTe	3	Asurv:AMR-599-Turkey Farm Surv
N16-00900	SAMN19836134	SA20151260	Derby	blaSHV-2-like	aac(3)-VIa, ant(3'')-Ia, blaSHV-2, sul1, tet(B)	gentamicin, streptomycin, ampicillin, ceftriaxone, sulfisoxazole, tetracycline	2014	Turkey	ANIMAL	Pooled Feces	4		>32	8		8	<=0.015	8	4	8			2	>256	16	<=0.12	>32	4	Am(Cf)Cx(Ge)SuTe	3	Asurv:AMR-599-Turkey Farm Surv
N16-00901	SAMN19836135	SA20151261	Agona	blaSHV-2-like	aac(3)-VIa, ant(3'')-Ia, blaSHV-2, sul1, tet(B)	gentamicin, streptomycin, ampicillin, ceftriaxone, sulfisoxazole, tetracycline	2014	Turkey	ANIMAL	Pooled Feces	4		>32	8		8	<=0.015	4	2	8			2	>256	16	<=0.12	>32	8	AmCfCx(Ge)SuTe	3	Asurv:AMR-599-Turkey Farm Surv
N16-00902	SAMN19836136	SA20142532	Albany	blaCTX-M-1	blaCTX-M-1	ampicillin, ceftriaxone	2014	Turkey	FOOD	Meat	8		>32	8		4	<=0.015	>64	4	>16			2	<=16	16	<=0.12	<=4	>8	AmCfCxGe	2	Pilote Detail
N16-00903	SAMN19836137	SA20144535	Agona	blaSHV-2-like	aac(3)-VIa, ant(3'')-Ia, blaSHV-2, sul1, tet(B)	gentamicin, streptomycin, ampicillin, ceftriaxone, sulfisoxazole, tetracycline	2014	Turkey	FOOD	Meat	4		>32	8		8	<=0.015	8	4	8			4	>256	16	<=0.12	>32	8	AmCfCx(Ge)SuTe	3	Pilote Detail
N16-01061	SAMN19836138	SA20121633	Ouakam	blaCTX-M-1	aac(3)-VIa, aac(6')-Ib-cr, aac(6')-Ib3, aadA1, blaCTX-M-1, blaTEM-1A	gentamicin, ciprofloxacin I/R, streptomycin, ampicillin, ceftriaxone	2012	Turkey	ANIMAL	Yolk Sac	16		>32	4		8	<=0.015	>64	4	>16	>64		2	32	>64	<=0.12	<=4	>8	(Ac)AmCfCxGeKaSt	2	Diagnostic / clinical cases
N16-01062	SAMN19836139	SA20123080	Ouakam	blaCTX-M-1	aac(3)-VIa, aac(6')-Ib-cr, aac(6')-Ib3, aadA1, blaCTX-M-1	gentamicin, ciprofloxacin I/R, streptomycin, ampicillin, ceftriaxone	2012	Turkey	ANIMAL	Yolk Sac	8		>32	2		8	<=0.015	>64	4	>16	>64		2	32	>64	<=0.12	<=4	>8	AmCfCxGeKaSt	2	Diagnostic / clinical cases
N16-01063	SAMN19836140	SA20124119	Worthington	blaCTX-M-1	blaCTX-M-1, sul2, tet(A)	ampicillin, ceftriaxone, sulfisoxazole, tetracycline	2012	Pig	ANIMAL	Intestine	8		>32	4		8	<=0.015	>64	4	0.5	<=8		2	>256	<=32	<=0.12	>32	>8	AmCfCxSuTe	3	Diagnostic / clinical cases
N16-01064	SAMN19836141	SA20125165	Agona	blaSHV-2-like	aac(3)-VIa, ant(3'')-Ia, blaSHV-2, sul1, tet(B)	gentamicin, streptomycin, ampicillin, ceftriaxone, sulfisoxazole, tetracycline	2012	Turkey	ANIMAL	Heart	4		>32	4		8	<=0.015	4	2	8	<=8		4	>256	<=32	<=0.12	>32	8	AmCfCx(Ge)SuTe	3	Diagnostic / clinical cases
N16-01065	SAMN19836142	SA20133850	Brandenburg	blaSHV-2-like	aadA1, blaSHV-2, dfrA1, sul1	streptomycin, ampicillin, ceftriaxone, trimethoprim, sulfisoxazole	2013	Pig	ANIMAL	Intestine	4		>32	8		8	<=0.015	4	2	0.5	<=8		4	>256	<=32	>4	<=4	8	AmCfCxSuTm	2	Diagnostic / clinical cases
N16-01066	SAMN19836143	SA20134676	Bredeney	blaCTX-M-1	aac(6')-Ib-cr, aac(6')-Ib3, ant(3'')-Ia, blaCTX-M-1	ciprofloxacin I/R, gentamicin, streptomycin, ampicillin, ceftriaxone	2013	Turkey	ANIMAL	Intestine	8		>32	4		4	<=0.015	>64	2	>16	32		2	32	<=32	<=0.12	<=4	>8	AmCfCxGe(Ka)	2	Diagnostic / clinical cases
N16-01067	SAMN19836144	SA20135575	Albany	blaCTX-M-1	blaCTX-M-1	ampicillin, ceftriaxone	2013	Turkey	ANIMAL	Heart	8		>32	4		8	<=0.015	>64	4	>16	<=8		4	<=16	<=32	<=0.12	<=4	>8	AmCfCxGe	2	Diagnostic / clinical cases
N16-01068	SAMN19836145	SA20135681	Albany	blaCTX-M-1	aac(3)-VIa, ant(3'')-Ia, blaCTX-M-1, sul1	gentamicin, streptomycin, ampicillin, ceftriaxone, sulfisoxazole	2013	Chicken	ANIMAL	Yolk Sac	8		>32	4		8	<=0.015	>64	4	>16	<=8		2	>256	64	<=0.12	<=4	>8	AmCfCxGeStSu	3	Diagnostic / clinical cases
N16-01069	SAMN19836146	SA20142495	Albany	blaCTX-M-1	aac(3)-VIa, ant(3'')-Ia, blaCTX-M-1, sul1	gentamicin, streptomycin, ampicillin, ceftriaxone, sulfisoxazole	2014	Turkey	ANIMAL	Intestine	8		>32	8		8	<=0.015	>64	4	>16			2	>256	>64	<=0.12	<=4	>8	AmCfCxGeStSu	3	Diagnostic / clinical cases
N16-01070	SAMN19836147	SA20143608	Albany	blaCTX-M-1	blaCTX-M-1	ampicillin, ceftriaxone	2014	Turkey	ANIMAL	Intestine	16		>32	8		8	<=0.015	>64	4	>16			2	<=16	32	<=0.12	<=4	>8	(Ac)AmCfCxGe	2	Diagnostic / clinical cases
N16-01071	SAMN19836148	SA20143611	Albany	blaCTX-M-1	blaCTX-M-1	ampicillin, ceftriaxone	2014	Turkey	ANIMAL	Heart	8		>32	4		8	<=0.015	>64	4	>16			2	<=16	16	<=0.12	<=4	>8	AmCfCxGe	2	Diagnostic / clinical cases
N16-01072	SAMN19836149	SL2014AMR0039	Brandenburg	blaSHV-12	aac(6')-IIc, aadA2, aph(3')-Ia, aph(6)-Id, blaSHV-12, blaTEM-1B, dfrA18, ere(A), strA, sul1, sul2, tet(D)	gentamicin, streptomycin, kanamycin, ampicillin, ceftriaxone, trimethoprim, erythromycin, azithromycin, sulfisoxazole, tetracycline	2014	Pig	ANIMAL	Colon	8		>32	8		>32	<=0.015	16	4	>16			2	>256	>64	>4	>32	8	AmCfCxChGeStSuTeTm	5	Diagnostic / clinical cases
N17-03250	SAMN19836150	SA20132657	Heidelberg	blaSHV-2-like	blaSHV-2, fosA7, tet(A)	ampicillin, ceftriaxone, fosfomycin, tetracycline	2013	Chicken	FOOD	Meat	4		>32	4		8	<=0.015	4	1	0.5	<=8		4	<=16	<=32	<=0.12	>32	8	AmCfCxTe	2	Pilote Detail
N17-03251	SAMN19836151	SA20133832	Albany	blaCTX-M-1	aac(3)-VIa, ant(3'')-Ia, blaCMY-2, blaCTX-M-1, sul1	gentamicin, streptomycin, ampicillin, amoxicillin/clavulanic acid, cefoxitin, ceftriaxone, sulfisoxazole	2013	Turkey	ANIMAL	Intestine	>32		>32	4		8	<=0.015	>64	>32	>16	<=8		2	>256	>64	<=0.12	<=4	>8	AcAmCeCfCxGeStSu	3	Diagnostic / clinical cases
N17-03252	SAMN19836152	SA20133834	Albany	blaCTX-M-1	aac(3)-VIa, ant(3'')-Ia, blaCMY-2, blaCTX-M-1, sul1	gentamicin, streptomycin, ampicillin, amoxicillin/clavulanic acid, cefoxitin, ceftriaxone, sulfisoxazole	2013	Turkey	ANIMAL	Intestine	>32		>32	4		8	<=0.015	>64	>32	>16	<=8		2	>256	64	<=0.12	<=4	>8	AcAmCeCfCxGeStSu	3	Diagnostic / clinical cases
N17-03253	SAMN19836153	SA20151301	Anatum	blaSHV-2-like	blaSHV-2, tet(A)	ampicillin, ceftriaxone, tetracycline	2015	Pig	ANIMAL	Intestine	4		>32	4		4	<=0.015	4	4	0.5			4	32	8	<=0.12	>32	4	Am(Cf)CxTe	2	Diagnostic / clinical cases
N17-03254	SAMN19836154	SA20152628	I 4,[5],12:i:-	blaCTX-M-55	aac(3)-IId, aph(3'')-Ib, aph(3')-Ia, aph(6)-Id, ARR-2, blaCTX-M-55, blaTEM-1B, dfrA14, floR, mph(A), qnrS1, sul2, sul3, tet(B)	gentamicin, streptomycin, kanamycin, rifampicin, ampicillin, ceftriaxone, trimethoprim, chloramphenicol, erythromycin, azithromycin, ciprofloxacin I/R, sulfisoxazole, tetracycline	2015	Pig	ANIMAL	Unspecified	8		>32	>16		>32	0.5	>64	32	>16			16	>256	>64	>4	>32	>8	AmAzCeCfCxCh(Ci)GeStSuTeTm	6	Diagnostic / clinical cases
N17-03255	SAMN19836155	SA20153422	Infantis	blaSHV-2-like	aac(3)-VIa, ant(3'')-Ia, blaSHV-2, sul1	gentamicin, streptomycin, ampicillin, ceftriaxone, sulfisoxazole	2015	Domestic Cat	ANIMAL	Colon	4		>32	4		8	<=0.015	8	4	8			4	>256	16	<=0.12	<=4	8	AmCfCx(Ge)Su	2	Diagnostic / clinical cases
N17-03256	SAMN19836156	SA20154640	I 4,12:-:-	blaSHV-12	aac(6')-IIc, aadA2, aph(3')-Ia, aph(6)-Id, blaSHV-12, blaTEM-1B, dfrA18, ere(A), strA, sul1, sul2, tet(D)	gentamicin, streptomycin, kanamycin, ampicillin, ceftriaxone, trimethoprim, erythromycin, azithromycin, sulfisoxazole, tetracycline	2015	Pig	ANIMAL	Colon	8		>32	8		>32	<=0.015	4	2	>16			2	>256	>64	>4	>32	8	AmCfCxChGeStSuTeTm	5	Diagnostic / clinical cases
N17-03257	SAMN19836157	SA20156016	Albany	blaCTX-M-1	blaCTX-M-1	ampicillin, ceftriaxone	2015	Turkey	FOOD	Meat	8		>32	4		8	<=0.015	>64	4	>16			4	<=16	16	<=0.12	<=4	>8	AmCfCxGe	2	Pilote Detail
N17-03258	SAMN19836158	SA20156261	Albany	blaCTX-M-1	blaCTX-M-1	ampicillin, ceftriaxone	2015	Turkey	FOOD	Meat	8		>32	4		8	<=0.015	>64	4	>16			2	32	32	<=0.12	<=4	>8	AmCfCxGe	2	Pilote Detail
N17-03259	SAMN19836159	SA20160394	Derby	blaSHV-2-like	aadA1, aadA2, blaSHV-2, dfrA1, sul1, tet(A)	streptomycin, ampicillin, ceftriaxone, trimethoprim, sulfisoxazole, tetracycline	2016	Pig	ANIMAL	Intestine	8		>32	4		8	<=0.015	8	4	<=0.25		<=0.06	4	>256	>64	>4	>32		AmCxStSuTeTm	4	Diagnostic / clinical cases
N17-03260	SAMN19836160	SA20161556	Heidelberg	blaSHV-2-like	blaSHV-2, fosA7, tet(A)	ampicillin, ceftriaxone, fosfomycin, tetracycline	2015	Chicken	ANIMAL	Pooled Feces	4		>32	4		8	<=0.015	4	2	<=0.25			2	32	>64	<=0.12	>32	4	Am(Cf)CxStTe	3	Asurv: AMR-588-BroilerSurvella
N17-03261	SAMN19836161	SA20164684	Heidelberg	blaSHV-12	aac(6')-Ib-cr, aac(6')-Ib3, aac(6')-IIc, aadA2, aph(3')-Ia, aph(6)-Id, blaCMY-2, blaSHV-12, blaTEM-1B, dfrA18, ere(A), floR, fosA7, qnrB2, strA, sul1, sul2, tet(D)	ciprofloxacin I/R, gentamicin, streptomycin, kanamycin, ampicillin, amoxicillin/clavulanic acid, cefoxitin, ceftriaxone, trimethoprim, erythromycin, azithromycin, chloramphenicol, fosfomycin, sulfisoxazole, tetracycline	2016	Domestic Cattle	ANIMAL	Feces	>32		>32	4		>32	0.25	32	32	>16		<=0.06	8	>256	>64	>4	>32		AcAmCeCxCh(Ci)GeStSuTeTm	5	Diagnostic / clinical cases
N17-03262	SAMN19836162	SA20164686	Heidelberg	blaSHV-12	aac(6')-Ib-cr, aac(6')-Ib3, aadA2, aph(3')-Ia, aph(6)-Id, blaCMY-2, blaSHV-12, blaTEM-1B, dfrA18, floR, fosA7, strA, sul1, sul2, tet(D)	ciprofloxacin I/R, gentamicin, streptomycin, kanamycin, ampicillin, amoxicillin/clavulanic acid, cefoxitin, ceftriaxone, trimethoprim, chloramphenicol, fosfomycin, sulfisoxazole, tetracycline	2016	Domestic Cattle	ANIMAL	Feces	>32		>32	4		>32	<=0.015	32	32	1		<=0.06	4	>256	>64	>4	>32		AcAmCeCxChStSuTeTm	5	Diagnostic / clinical cases
N17-03263	SAMN19836163	SA20164687	Heidelberg	blaSHV-12	aac(6')-Ib-cr, aac(6')-Ib3, aac(6')-IIc, aph(3')-Ia, aph(6)-Id, blaCMY-2, blaSHV-12, blaTEM-1B, ere(A), floR, fosA7, strA, sul1, sul2, tet(D)	ciprofloxacin I/R, gentamicin, kanamycin, ampicillin, amoxicillin/clavulanic acid, cefoxitin, ceftriaxone, erythromycin, azithromycin, chloramphenicol, fosfomycin, streptomycin, sulfisoxazole, tetracycline	2016	Domestic Cattle	ANIMAL	Feces	>32		>32	4		>32	<=0.015	32	32	>16		<=0.06	4	>256	64	<=0.12	>32		AcAmCeCxChGeStSuTe	5	Diagnostic / clinical cases
N17-03264	SAMN19836164	SA20165454	Heidelberg	blaSHV-12	aac(6')-Ib-cr, aac(6')-Ib3, aac(6')-IIc, aadA2, aph(3')-Ia, aph(6)-Id, blaCMY-2, blaSHV-12, blaTEM-1B, dfrA18, ere(A), floR, fosA7, qnrB2, strA, sul1, sul2, tet(D)	ciprofloxacin I/R, gentamicin, streptomycin, kanamycin, ampicillin, amoxicillin/clavulanic acid, cefoxitin, ceftriaxone, trimethoprim, erythromycin, azithromycin, chloramphenicol, fosfomycin, sulfisoxazole, tetracycline	2016	Domestic Cattle	ANIMAL	Feces	>32		>32	4		>32	0.25	32	32	>16		<=0.06	16	>256	>64	>4	>32		AcAmCeCxCh(Ci)GeStSuTeTm	5	Diagnostic / clinical cases
N17-03265	SAMN19836165	SA20165462	Agona	blaSHV-2-like	aac(3)-VIa, ant(3'')-Ia, blaSHV-2, sul1, tet(B)	gentamicin, streptomycin, ampicillin, ceftriaxone, sulfisoxazole, tetracycline	2016	Turkey	ANIMAL	Lung	4		>32	4		4	<=0.015	4	2	4		<=0.06	4	>256	8	<=0.12	>32		AmCxSuTe	3	Diagnostic / clinical cases
